# Supplementary material for: Clinical impact of endocapillary proliferation according to the Oxford classification among adults with Henoch-Schönlein purpura nephritis: a multicenter retrospective cohort study
Source: BMC Nephrol. 2018 Aug 17;19:208. doi: 10.1186/s12882-018-1009-z (PMC6098628; doi:10.1186/s12882-018-1009-z)
Supplement: Supplementary file 1 — Data set of adult HSPN patients (39 females, 35 males, mean age 47.8 ± 17.4 years, and all Japanese). (XLSX 12 kb) [file 12882_2018_1009_MOESM1_ESM.xlsx]

## Sheet: Sheet1
age range	sex	ethnicity
10-20	x	Japanese
10-20	x	Japanese
10-20	x	Japanese
20-29	x	Japanese
20-29	x	Japanese
20-29	y	Japanese
20-29	x	Japanese
20-29	x	Japanese
20-29	y	Japanese
20-29	x	Japanese
20-29	x	Japanese
20-29	x	Japanese
30-39	x	Japanese
30-39	x	Japanese
30-39	y	Japanese
30-39	x	Japanese
30-39	y	Japanese
30-39	y	Japanese
30-39	y	Japanese
30-39	y	Japanese
30-39	y	Japanese
30-39	y	Japanese
30-39	x	Japanese
30-39	y	Japanese
30-39	x	Japanese
30-39	y	Japanese
30-39	y	Japanese
30-39	x	Japanese
30-39	y	Japanese
30-39	y	Japanese
40-49	x	Japanese
40-49	x	Japanese
40-49	x	Japanese
40-49	y	Japanese
40-49	y	Japanese
40-49	x	Japanese
40-49	x	Japanese
40-49	y	Japanese
40-49	y	Japanese
40-49	y	Japanese
50-59	x	Japanese
50-59	y	Japanese
50-59	x	Japanese
50-59	x	Japanese
50-59	y	Japanese
50-59	y	Japanese
50-59	x	Japanese
50-59	x	Japanese
50-59	y	Japanese
50-59	x	Japanese
50-59	x	Japanese
50-59	y	Japanese
60-69	x	Japanese
60-69	y	Japanese
60-69	x	Japanese
60-69	x	Japanese
60-69	y	Japanese
60-69	y	Japanese
60-69	x	Japanese
60-69	y	Japanese
60-69	y	Japanese
60-69	x	Japanese
60-69	y	Japanese
70-79	y	Japanese
70-79	y	Japanese
70-79	x	Japanese
70-79	x	Japanese
70-79	x	Japanese
70-79	x	Japanese
70-79	y	Japanese
70-79	y	Japanese
70-79	y	Japanese
70-79	x	Japanese
70-79	x	Japanese
